# Supplementary material for: Long Period Grating Mach–Zehnder Interferometer Based Immunosensor with Temperature and Bulk Refractive Index Compensation
Source: Biosensors (Basel). 2022 Nov 30;12(12):1099. doi: 10.3390/bios12121099 (PMC9775309; doi:10.3390/bios12121099)
Supplement: Supplementary file 1 [file biosensors-12-01099-s001.zip]

Archive with 1 entries (1 files):
- biosensors-1947394-supplementary.pdf
